# Supplementary material for: LiverSCA 2.0: An Enhanced Comprehensive Cell Atlas for Human Hepatocellular Carcinoma and Intrahepatic Cholangiocarcinoma
Source: Cancers (Basel). 2025 Mar 5;17(5):890. doi: 10.3390/cancers17050890 (PMC11898674; doi:10.3390/cancers17050890)
Supplement: Supplementary file 1 [file cancers-17-00890-s001.zip]

Archive with 1 entries (1 files):
- cancers-3453783-supplementary.pdf
